# Supplementary material for: RadPhysBio: A Radiobiological Database for the Prediction of Cell Survival upon Exposure to Ionizing Radiation
Source: Int J Mol Sci. 2024 Apr 26;25(9):4729. doi: 10.3390/ijms25094729 (PMC11083482; doi:10.3390/ijms25094729)
Supplement: Supplementary file 1 [file ijms-25-04729-s001.zip]

Archive with 1 entries (1 files):
- ijms-2844178-supplementary.pdf
